# Supplementary material for: A Walk on the Wild Side: Genome Editing of Tuber-Bearing Solanum bulbocastanum
Source: Plants (Basel). 2024 Apr 8;13(7):1044. doi: 10.3390/plants13071044 (PMC11013279; doi:10.3390/plants13071044)
Supplement: Supplementary file 1 [file plants-13-01044-s001.zip]

Archive with 1 entries (1 files):
- plants-2903002-supplementary.pdf
